# Supplementary material for: Respiratory Manifestations and Their Physical, Psychological, and Social Impacts in Ehlers-Danlos Syndromes and Generalized Hypermobility Spectrum Disorders: A Narrative Review
Source: J Clin Med. 2025 Jun 11;14(12):4126. doi: 10.3390/jcm14124126 (PMC12194458; doi:10.3390/jcm14124126)
Supplement: Supplementary file 1 [file jcm-14-04126-s001.zip]

Archive with 1 entries (1 files):
- jcm-3364548-supplementary.pdf
